# Supplementary material for: Mutations in DNA repair genes are associated with increased neoantigen burden and a distinct immunophenotype in lung squamous cell carcinoma
Source: Sci Rep. 2019 Mar 1;9:3235. doi: 10.1038/s41598-019-39594-4 (PMC6397194; doi:10.1038/s41598-019-39594-4)
Supplement: Supplementary file 2 — Dataset 1 [file 41598_2019_39594_MOESM2_ESM.xlsx]

## Sheet: Summary
	Mutations			Immune Cell Infiltration																															Repair Variants and Subtypes						Demographics				Survival
Name	Mutation Count	Neoantigen Count		Act CD4	Act CD8	Tcm CD4	Tcm CD8	Tem CD4	Tem CD8	Cyt T Cell	Th1	Th2	Th17	Tfh	Tgd	Treg	Act B Cell	Mem B Cell	Imm B Cell	DC	iDC	mDC	pDC	MDSC	Mac	Neu	Mono	Eos	Mast	NK	NK Bright	NK Dim	NKT		HR	MMR	POLE	Mut	Subtype		Sex (1:Male, 2:Female)	Race (1:White, 2:Black, 3:Hispanic, 4:Asian)	Smoking Pack-Years		Diagnosis Age	DFS (M)	OS (M)
TCGA-18-3406-01	435	14		0	0	0	0	0	0	0	0	0	0	0	0	0	0	0	0	0	0	0	0	0	0	0	1	0	0	0	0	0	0		0	0	0	0	basal		1	1	60		57	4.89	27.1
TCGA-18-3407-01	451	16		0	0	0	0	0	0	0	0	0	0	0	0	0	0	0	0	0	0	0	0	0	0	0	0	0	1	0	0	0	0		1	0	0	1	classical		1	4			75	99.1	99.1
TCGA-18-3408-01	147			0	0	0	1	1	0	0	0	0	0	0	1	0	0	0	0	0	0	1	0	0	0	0	1	0	0	0	0	0	0		0	0	0	0	classical		2	1	25		73		23.5
TCGA-18-3409-01	2467	214		0	0	0	0	0	0	0	0	0	0	0	0	0	0	0	0	0	0	0	0	0	0	0	0	0	1	0	0	0	0		4	1	0	5	secretory		1	1	50		67	5.03	8.74
TCGA-18-3410-01	586	17		0	0	0	0	0	0	0	0	0	0	0	0	0	0	0	0	0	0	0	0	0	0	0	0	0	0	0	0	0	0		1	2	1	4	secretory		1		60		84		32.9
TCGA-18-3411-01	453	19		1	1	0	0	0	0	0	0	0	0	0	1	0	0	0	0	0	0	0	0	0	0	0	1	0	0	0	0	0	0		0	0	1	1	classical		2		30		47	38.6	38.6
TCGA-18-3412-01	394	12		1	1	0	0	0	0	0	0	0	0	0	0	0	0	0	0	0	0	0	0	0	0	0	0	0	0	0	0	0	0		1	0	0	1	classical		1	1	83		73		1.74
TCGA-18-3414-01	479	20		0	0	0	0	0	0	0	0	0	0	0	0	0	0	0	0	0	0	0	0	0	0	0	0	0	0	0	0	0	0		0	1	0	1	basal		1	4	64		76		17.9
TCGA-18-3415-01	191	14		0	1	0	0	0	0	0	0	0	0	0	0	0	0	0	0	0	0	0	0	0	0	0	1	0	0	0	0	0	0		0	0	0	0	classical		1		40		63		64.2
TCGA-18-3416-01	887	37		1	0	0	0	0	1	0	0	0	0	0	0	0	0	0	0	0	0	0	0	0	0	0	0	0	0	0	0	0	1		1	1	0	2	classical		1		55.8		72	13.4	13.4
TCGA-18-3417-01	262	13		0	1	0	0	0	0	0	0	0	0	0	0	0	0	0	0	1	0	0	0	0	0	0	1	0	0	0	0	0	0		2	0	0	2	secretory		1		20		71	26.4	26.4
TCGA-18-3419-01	737			0	0	0	0	0	0	0	0	0	0	0	0	0	0	0	0	0	0	0	0	0	0	0	0	0	0	0	0	0	0		0	0	1	1	basal		1		36		69	24.9	24.9
TCGA-18-3421-01	809	26		1	1	0	0	0	0	0	0	0	0	0	0	0	0	0	0	0	0	0	0	1	0	0	0	0	0	0	0	0	0		1	0	1	2	basal		1	1	40		85	5.06	5.45
TCGA-18-4083-01	289	30		1	1	0	0	0	0	0	0	0	0	0	0	0	0	0	0	0	0	0	0	0	0	0	0	0	0	0	0	0	0		0	2	0	2	primitive		1	1			59	21.7	21.7
TCGA-18-4086-01	146	15		1	1	0	0	1	0	0	0	0	0	0	0	0	0	0	0	0	0	0	0	0	0	0	0	0	0	0	0	0	0		1	0	0	1	classical		1				76		88
TCGA-18-4721-01	144	21		0	0	0	0	0	0	0	0	0	0	0	0	0	0	0	0	0	0	0	0	0	0	0	0	0	0	0	0	0	0		0	0	0	0	classical		1	1	14		80	41.7	41.7
TCGA-18-5592-01	252	28		1	1	0	0	0	0	0	0	0	0	0	0	0	0	0	0	0	0	1	0	0	0	0	0	0	0	0	0	0	0		0	1	0	1	classical		1		30		52	7.95	7.95
TCGA-18-5595-01	191	15		1	0	0	0	0	0	0	0	0	0	0	0	0	0	0	0	0	0	0	0	0	0	0	0	0	0	0	0	0	0		0	0	0	0	classical		1		20		40		174
TCGA-21-1070-01	452	22		1	0	1	0	0	0	0	0	0	0	0	0	0	0	0	0	0	0	0	0	0	0	0	0	0	0	0	0	0	1		0	0	0	0	basal		2	2	20.5		76	14.2	14.2
TCGA-21-1071-01	163	31		1	0	0	0	0	0	0	0	0	0	0	0	0	0	0	0	0	1	0	0	0	0	0	0	0	0	0	0	0	0		0	0	0	0	classical		1	1	40		69		0.56
TCGA-21-1076-01	277	13		0	0	0	0	0	0	0	0	0	0	0	1	0	0	0	0	0	0	0	0	0	0	0	0	0	0	0	0	0	0		0	0	0	0	secretory		2	1			51	4.01	4.01
TCGA-21-1077-01	185	24		0	0	0	0	0	0	0	0	0	0	0	0	0	0	0	0	0	0	0	0	0	0	0	0	0	0	0	0	0	0		0	0	0	0	classical		1	1	50		74		14.6
TCGA-21-1078-01	71	10		0	0	0	0	0	0	0	0	0	0	0	0	0	0	0	0	0	0	0	0	0	0	0	0	0	0	0	0	0	0		1	0	0	1	primitive		1	1			81		4.8
TCGA-21-1081-01	172			1	0	0	0	0	0	0	0	0	0	0	0	0	0	0	0	0	0	0	0	0	0	0	0	0	0	0	0	0	0		0	0	0	0	basal		1	1	25		73		38.1
TCGA-21-5782-01	333	26		0	0	0	0	0	0	0	0	0	0	0	0	0	0	0	0	0	0	0	0	0	0	0	0	0	0	1	1	0	0		2	0	0	2	basal		2	1	30		70	27.9	27.9
TCGA-21-5784-01	183	21		0	0	0	0	0	0	0	0	0	0	0	0	0	0	0	0	0	0	0	0	0	0	0	0	0	0	0	1	0	0		1	0	0	1	basal		2	1	40		68	79.5	79.5
TCGA-21-5786-01	336	74		0	1	0	0	0	0	0	0	0	0	0	0	0	0	0	0	0	0	0	0	0	0	0	0	0	0	0	0	0	0		2	1	0	3	basal		1	1	20		78	15.4	18.4
TCGA-21-5787-01	368			0	0	0	0	0	0	0	0	0	0	0	0	0	0	0	0	0	0	0	0	0	0	0	0	0	0	0	0	0	0		0	0	0	0	secretory		1	2			76		3.81
TCGA-22-0944-01	97	11		1	1	0	0	0	0	0	0	0	0	0	0	0	0	0	0	0	0	0	0	0	0	0	0	0	0	0	0	0	0		0	0	0	0	classical		1	1	30		64		2.79
TCGA-22-1002-01	203	11		0	0	0	0	0	0	0	0	1	0	0	0	1	0	0	0	0	0	0	0	0	1	0	0	0	1	0	0	0	0		0	0	0	0	secretory		1	1	86		55	96	103
TCGA-22-1011-01	94	15		0	0	0	0	0	0	0	0	0	0	0	0	0	0	0	0	0	0	0	0	0	0	0	0	0	0	0	0	0	0		0	1	0	1	basal		1	1	50		73	92.3	92.3
TCGA-22-1012-01	216	19		1	1	0	0	0	0	0	0	0	0	0	0	0	0	0	0	0	0	0	0	0	0	0	0	0	0	0	0	0	0		0	0	0	0	classical		2	1	50		76		61.6
TCGA-22-1016-01	287	50		0	0	0	0	0	0	0	0	0	0	0	1	0	0	0	0	0	0	0	0	0	1	0	0	0	1	1	0	0	0		0	0	0	0	secretory		1	1	30		75		1.71
TCGA-22-4591-01	208	33		1	0	0	0	0	0	0	0	0	0	0	0	0	0	0	0	0	0	0	0	0	0	0	0	0	0	0	0	0	0		0	0	0	0	primitive		1	1	46		73		151
TCGA-22-4593-01	157	17		1	0	0	0	0	0	0	0	0	0	0	0	0	0	0	0	0	0	0	0	0	0	0	0	0	0	0	0	0	0		0	0	0	0	primitive		1	1			80	14.6	20.5
TCGA-22-4595-01	284	24		1	0	0	0	0	0	0	0	0	0	0	0	0	0	0	0	0	0	0	0	0	0	0	0	0	0	0	0	0	0		1	0	0	1	secretory		1	1	30		70	12.4	111
TCGA-22-4599-01	329			1	0	0	0	0	0	0	0	0	0	0	1	0	0	0	0	0	0	0	0	0	0	0	0	0	0	0	0	0	0		1	0	0	1	primitive		2	1	64		59		22.5
TCGA-22-4601-01	178	13		0	0	0	0	0	0	0	0	0	0	0	0	0	0	0	0	0	0	0	0	0	0	0	0	0	0	0	0	0	0		0	1	0	1	classical		2	1	77		81		9.56
TCGA-22-4604-01	235	14		0	0	0	0	0	0	0	0	0	0	0	1	0	0	0	0	0	0	0	0	0	0	0	0	0	0	0	0	0	0		1	0	0	1	classical		1	1	60		70		2.63
TCGA-22-4607-01	85	9		0	1	0	0	0	0	0	0	0	0	0	0	0	0	0	0	0	0	0	0	0	0	0	0	0	0	0	0	0	0		0	0	0	0	basal		1	1	25		52	8.97	11.3
TCGA-22-4613-01	567	71		1	0	0	0	0	0	0	0	1	0	0	0	0	0	0	0	0	0	0	0	0	0	0	0	0	0	0	0	0	0		2	0	0	2	classical		2	1			58		9.82
TCGA-22-5471-01	206	24		0	1	0	0	0	0	0	0	0	0	0	0	0	0	0	0	0	0	0	0	0	0	0	0	0	0	0	1	0	0		0	0	0	0	classical		1	1	40		66	0.99	6.93
TCGA-22-5472-01	324	26		0	0	0	0	0	0	0	0	0	0	0	0	0	0	0	0	0	0	0	0	0	0	0	0	0	0	0	0	0	0		0	0	0	0	basal		1	1	60		59	14.5	17.1
TCGA-22-5473-01	643	91		1	1	0	0	0	0	0	0	0	0	0	0	0	0	0	0	0	0	0	0	0	0	0	0	0	0	0	0	0	0		1	0	0	1	classical		1	1			65		0.39
TCGA-22-5474-01	82	3		0	0	0	0	0	0	0	0	0	0	0	0	0	0	0	0	0	0	0	0	0	0	0	0	0	0	0	0	0	0		0	0	0	0	classical		1	1	30		77		92.1
TCGA-22-5477-01	140	13		1	0	0	0	0	0	0	0	0	0	0	0	0	0	1	0	0	0	0	0	0	0	0	0	0	0	0	0	0	0		1	0	0	1	classical		1	1	75		64	26.8	33.9
TCGA-22-5478-01	157	10		0	0	0	0	0	0	0	0	0	1	0	0	0	0	0	0	0	0	0	0	0	0	0	0	0	0	0	0	0	0		0	0	0	0	secretory		1		40		76	8.64	14.9
TCGA-22-5480-01	142	13		0	0	1	0	0	0	0	0	0	0	0	0	1	0	0	0	0	0	0	0	0	0	0	0	0	0	0	0	0	0		1	0	0	1	secretory		2	1	240		75		43.2
TCGA-22-5482-01	143	6		0	0	0	0	0	0	0	0	0	0	0	0	0	0	0	0	0	0	0	0	0	0	0	0	0	0	0	0	0	0		0	0	0	0	classical		1	1	100		65	3.38	10.8
TCGA-22-5485-01	184	28		1	1	0	0	0	0	0	0	0	0	0	0	0	0	0	0	0	0	0	0	0	0	0	0	0	0	0	0	0	0		0	0	0	0	basal		2	1	75		72	11.4	79.1
TCGA-22-5489-01	212	14		0	0	0	0	0	0	0	0	0	0	0	0	1	0	0	0	0	0	0	0	0	0	0	0	0	0	0	0	0	0		0	0	0	0	secretory		1	1	45		62		1.54
TCGA-22-5491-01	289	47		1	1	0	0	0	0	0	0	0	0	0	0	0	0	0	0	0	0	0	0	0	0	0	0	0	0	0	0	0	0		0	0	1	1	classical		1	1	63		73	71.1	71.1
TCGA-22-5492-01	193	15		0	0	0	0	0	0	0	0	0	0	0	0	0	0	0	0	0	0	0	0	0	0	0	0	0	0	0	0	0	0		0	0	0	0	secretory		2		53		68		129
TCGA-33-4532-01	340	14		1	1	0	0	1	0	0	0	0	0	0	0	0	0	0	0	0	0	0	0	0	0	0	0	0	0	0	0	0	0		0	0	0	0	classical		1	1	34		59	21.4	21.4
TCGA-33-4533-01	266	18		1	1	0	0	0	0	0	0	0	0	0	0	0	0	0	0	0	0	0	0	0	0	0	0	0	1	0	0	0	0		0	0	0	0	primitive		2	2			80	33.9	33.9
TCGA-33-4538-01	171	21		1	1	0	0	1	0	0	0	0	0	0	0	0	0	0	0	0	0	0	0	0	0	0	0	0	0	0	0	0	0		0	0	0	0	classical		1	3	60		73	17.3	34.7
TCGA-33-4547-01	192	14		0	0	0	0	0	0	0	0	0	0	0	0	0	0	0	0	0	0	0	0	0	0	0	0	0	0	0	0	0	0		0	0	0	0	basal		1	1	60		58	27.6	30.1
TCGA-33-4566-01	1133	37		1	1	0	0	0	0	0	0	0	0	0	0	0	0	0	0	0	0	0	0	0	0	0	0	0	0	0	0	0	0		1	1	0	2	secretory		1	1	20		60	30.3	30.3
TCGA-33-4582-01	169	12		1	1	0	0	1	0	0	0	0	0	0	0	0	0	0	0	0	0	1	0	0	0	0	1	0	0	0	0	0	0		0	0	0	0	classical		1	1	40		60		48.3
TCGA-33-4583-01	470	25		1	1	0	0	1	0	0	0	0	0	0	0	0	0	0	0	0	0	0	0	0	0	0	1	0	0	0	0	0	0		1	0	0	1	classical		1	1			59	13.3	13.3
TCGA-33-4586-01	304	38		1	0	0	0	1	0	0	0	0	0	0	0	0	0	0	0	0	0	0	0	0	0	0	0	0	0	0	0	0	0		0	0	0	0	classical		1	1	192		67	16.1	24.3
TCGA-33-6737-01	377	18		0	0	0	0	0	0	0	0	0	0	0	0	0	0	0	0	0	0	0	0	0	0	0	0	0	0	0	0	0	0		0	2	0	2	secretory		1	1	35		73	11.8	11.8
TCGA-34-2596-01	207	15		0	0	0	0	0	0	0	0	0	0	0	0	0	0	0	0	0	0	0	0	0	0	0	0	0	0	0	0	0	0		0	0	0	0	classical		1	1	60		60		4.7
TCGA-34-2600-01	397	18		0	0	0	0	0	0	0	0	0	1	0	0	0	0	0	0	0	0	0	0	0	0	0	0	0	0	0	0	0	0		0	0	0	0	basal		2	1	48		61	11.7	12
TCGA-34-2608-01	118	18		0	0	0	0	0	0	0	0	0	0	0	1	0	0	0	0	0	0	0	0	0	1	0	1	0	0	1	0	0	0		0	0	0	0	secretory		1	1	74		57	70.1	70.1
TCGA-34-5231-01	562	29		1	1	0	0	0	0	0	0	0	0	0	0	0	0	1	0	0	0	0	0	0	0	0	0	0	0	0	0	0	0		1	0	0	1	primitive		1	1			81	13.9	13.9
TCGA-34-5232-01	157	4		0	0	0	0	0	0	0	0	0	0	0	0	0	0	0	0	0	0	0	0	0	0	0	0	0	0	0	0	0	0		1	0	0	1	basal		2	2	85		69		4.3
TCGA-34-5234-01	159	6		0	0	0	0	0	0	0	0	0	0	0	0	0	0	0	0	0	0	0	0	0	0	0	0	0	0	0	0	0	0		0	0	0	0	secretory		2	1			62	29.7	48.8
TCGA-34-5236-01	185	10		0	0	0	0	0	0	0	0	0	0	0	0	0	0	0	0	0	0	0	0	0	0	0	0	0	0	0	0	0	0		0	1	0	1	classical		1	1	57		74		56.3
TCGA-34-5239-01	207	27		0	0	0	0	0	0	0	0	0	0	0	0	0	0	0	0	0	0	0	0	0	0	0	0	0	0	0	0	0	0		0	0	0	0	secretory		1	1	108		57	5.55	14.1
TCGA-34-5240-01	145	21		0	0	0	0	1	0	0	0	0	0	0	0	0	0	0	0	0	0	0	0	0	0	0	0	0	0	0	0	0	0		0	0	0	0	classical		2	1			77	32.2	32.2
TCGA-34-5241-01	4			0	1	0	0	0	0	0	0	0	0	0	0	0	0	0	0	0	0	0	0	0	0	0	1	0	0	0	0	0	0		0	0	0	0	basal		1	1	40		72		4.47
TCGA-34-5927-01	232	29		0	0	0	0	0	0	0	0	0	0	0	0	0	0	0	0	0	0	0	0	0	0	0	0	0	0	0	0	0	0		1	1	0	2	primitive		2	1			75	50.3	60.3
TCGA-34-5928-01	317	27		0	0	1	0	0	0	0	0	0	0	0	0	0	0	0	0	1	0	0	0	0	0	0	0	0	0	0	0	0	0		0	0	0	0	secretory		2	1	114		70	23	23
TCGA-34-5929-01	174	26		0	0	0	0	0	0	0	0	0	0	1	0	0	0	0	0	0	0	0	0	0	0	0	0	0	0	0	1	0	0		0	0	0	0	primitive		2	1	35		64		86.2
TCGA-37-3783-01	324	20		1	1	0	0	0	0	0	0	0	0	0	0	0	0	0	0	0	0	0	0	0	0	0	0	0	0	0	0	0	0		0	0	0	0	basal		1	1	20		62	40.2	40.2
TCGA-37-3789-01	978	7		0	0	0	0	0	0	0	0	0	0	0	0	0	0	0	0	0	0	0	0	0	0	0	0	0	0	0	0	0	0		0	2	0	2	basal		1	1	20		55		2.92
TCGA-37-4133-01	250	9		0	1	0	0	0	0	0	0	0	0	0	0	0	0	0	0	0	0	0	0	0	0	0	0	0	0	0	0	0	0		0	0	0	0	classical		1	1	40		71	74.6	74.6
TCGA-37-4135-01	258	14		1	1	0	0	0	0	0	0	0	0	0	0	0	0	0	0	0	0	0	0	0	0	0	0	0	0	0	0	0	0		1	0	0	1	primitive		1	1	56		73	50.6	50.6
TCGA-37-4141-01	298	17		1	1	0	0	0	0	0	0	0	0	0	0	0	0	0	1	0	0	0	0	0	0	0	0	0	0	0	0	0	0		0	0	0	0	primitive		2	1	84		73	11.6	36.4
TCGA-37-5819-01	659	27		1	1	0	0	0	0	0	0	0	0	0	0	0	0	0	0	0	0	0	0	0	0	0	0	0	0	0	0	1	0		0	0	0	0	primitive		1	1	25		73		0.39
TCGA-39-5016-01	309	7		0	0	0	0	0	0	0	0	0	0	0	0	0	0	0	0	0	0	0	0	0	0	0	0	0	0	0	0	0	0		1	0	0	1	classical		1	1	35		76	47.6	55.2
TCGA-39-5019-01	150	17		0	0	0	0	0	0	0	0	0	0	0	0	0	0	0	0	0	0	0	0	0	0	0	0	0	0	0	0	0	0		0	0	0	0	classical		1	1	60		80		14.1
TCGA-39-5021-01	127	3		1	0	0	0	0	0	0	0	0	0	0	0	0	0	0	0	0	0	0	0	0	0	0	0	0	0	0	0	0	0		0	0	0	0	primitive		1	1	15		60	119	119
TCGA-39-5022-01	193	65		0	0	0	0	0	0	1	1	0	0	0	0	0	0	0	0	0	0	0	0	0	0	0	0	0	0	1	0	0	0		0	1	0	1	secretory		1	1	40		78		4.96
TCGA-39-5024-01	177	13		0	1	0	0	0	0	0	0	0	0	0	0	0	0	0	0	0	0	0	0	0	0	0	0	0	0	0	1	0	0		0	0	0	0	classical		2	1	60		81		11.7
TCGA-39-5027-01	295	9		1	1	0	0	1	0	0	0	0	0	0	0	0	0	0	0	0	0	1	0	0	0	0	0	0	0	0	0	0	0		0	0	0	0	basal		1	1	8		81		1.94
TCGA-39-5028-01	178	11		0	0	0	0	0	0	0	0	0	0	0	0	0	0	0	0	0	0	0	0	0	0	0	0	0	0	0	0	0	0		2	1	0	3	basal		1	1	35		67	29.6	64.9
TCGA-39-5029-01	137	14		0	0	0	0	0	0	0	0	0	0	0	0	0	0	0	0	0	0	0	0	0	0	0	0	0	0	0	0	0	0		0	0	0	0	basal		1	3	56		64	21.2	34.8
TCGA-39-5030-01	247	32		0	0	0	0	0	0	0	1	0	0	0	0	1	0	0	0	0	0	0	0	0	0	0	0	0	0	0	0	0	0		0	0	0	0	secretory		2	4			75	81.2	81.2
TCGA-39-5031-01	551	48		0	0	0	0	0	0	0	0	0	0	0	0	0	0	0	0	0	0	0	0	0	0	0	0	0	0	0	0	0	0		0	2	0	2	secretory		2				57	4.43	4.43
TCGA-39-5035-01	137	20		0	0	0	0	0	0	0	0	0	0	0	0	0	0	0	0	0	0	0	0	0	0	0	0	0	0	0	0	1	1		0	0	0	0	secretory		2	1	9		77	8.44	15.6
TCGA-39-5036-01	264	22		0	1	0	0	0	0	0	0	0	0	0	0	0	0	0	0	0	0	1	0	0	0	0	1	0	0	0	1	1	0		0	1	0	1	classical		1	1			65	0.43	0.43
TCGA-39-5037-01	216	16		1	1	0	0	1	0	0	0	0	0	0	0	0	0	0	0	0	0	1	0	0	0	0	0	0	0	0	0	0	0		0	0	0	0	classical		1	1	20		71		19.7
TCGA-39-5039-01	159	9		0	0	0	0	0	0	0	0	0	0	0	0	1	0	0	0	0	0	0	0	0	0	0	1	0	0	0	0	0	0		1	0	0	1	basal		1	1	38		61		7.33
TCGA-43-2578-01	265	28		1	1	0	0	0	0	0	0	0	0	0	0	0	0	0	0	0	0	0	0	0	0	0	0	0	0	0	0	0	0		0	0	0	0	primitive		2	1	25		56	8.11	8.11
TCGA-43-3394-01	210	6		1	1	0	0	1	0	0	0	0	0	0	0	0	0	0	0	0	0	0	0	0	0	0	0	0	0	0	0	0	0		0	1	0	1	classical		1	2	100		66	122	122
TCGA-43-3920-01	481	21		0	0	0	0	0	0	0	0	0	0	0	0	0	0	0	0	0	0	0	0	0	0	0	0	0	0	0	0	0	0		0	0	0	0	basal		1	1			70		1.12
TCGA-43-5668-01	562	31		0	0	0	0	0	0	0	0	0	0	0	0	0	0	0	0	0	0	0	0	0	1	0	0	0	0	0	0	0	0		1	1	0	2	basal		1	1			71	10.6	10.6
TCGA-43-6143-01	280	36		1	0	0	0	0	0	0	0	0	0	0	0	0	0	0	0	0	0	0	0	0	0	0	0	0	0	0	0	0	0		1	0	0	1	classical		1	1	45		70	18.6	133
TCGA-43-6647-01	138	37		0	0	0	0	0	0	0	0	0	0	0	0	0	0	0	0	0	0	0	0	0	0	0	0	0	0	0	0	0	0		0	1	0	1	secretory		2	1	25		71		22
TCGA-43-6770-01	187	18		1	0	0	0	0	0	0	0	0	0	0	0	0	0	0	0	0	0	0	0	0	0	0	0	0	0	0	0	0	0		0	0	0	0	classical		2	2	80		70	22	22
TCGA-43-6771-01	173	19		0	0	1	0	0	0	0	0	0	0	0	0	0	0	0	0	0	0	0	0	0	0	0	1	0	0	0	0	1	0		0	0	0	0	basal		1	1	30		73		11.8
TCGA-46-3765-01	784	38		0	1	0	0	0	0	0	0	0	0	0	0	0	0	0	0	0	0	0	0	0	0	0	0	0	0	0	0	0	0		1	2	0	3	classical		2	1			49	28.5	28.5
TCGA-46-3766-01	2			0	0	0	0	0	0	0	0	0	0	0	1	0	0	0	0	0	0	0	0	0	0	0	0	0	1	0	0	0	0		0	0	0	0	secretory		2	1
TCGA-46-3767-01	409	32		0	0	0	1	0	0	0	0	0	0	0	0	0	0	0	0	0	0	0	0	0	0	0	0	0	1	0	0	0	0		0	0	0	0	secretory		1	1	45		78	54.4	63.5
TCGA-46-3768-01	574	52		1	1	0	0	0	0	0	0	0	0	0	0	0	0	0	0	0	0	0	0	0	0	0	0	1	0	0	0	0	0		0	1	0	1	primitive		1	1	40		65	82.5	82.5
TCGA-46-3769-01	817	86		0	0	0	0	0	0	0	0	0	0	0	0	0	0	0	0	0	0	0	0	1	0	0	0	0	0	0	0	0	0		1	2	0	3	secretory		1	1	40		72	25.9	61
TCGA-46-6025-01	165	13		0	0	0	0	0	0	0	0	0	0	0	0	0	0	0	0	0	0	0	0	0	0	0	0	0	0	0	0	0	0		0	1	0	1	classical		1	1	50		75	7.52	60.6
TCGA-46-6026-01	184	11		0	1	0	0	0	0	0	0	0	0	0	0	0	0	0	0	0	0	0	0	0	0	0	0	0	0	0	0	0	0		0	0	0	0	primitive		1	1	50		74	18.7	18.8
TCGA-51-4079-01	338	33		1	1	0	0	1	0	0	0	1	0	0	0	0	0	0	0	0	0	0	0	0	0	0	1	0	0	0	0	0	0		0	0	0	0	classical		2	2	50		71	33.1	33.1
TCGA-51-4080-01	249	19		1	1	0	0	1	0	0	0	0	0	0	0	0	0	0	0	0	0	1	0	0	0	0	0	0	0	0	0	0	0		0	0	0	0	classical		1	2	40		83	39.3	39.3
TCGA-51-4081-01	163	17		1	0	0	0	0	0	0	0	0	0	0	0	0	0	0	0	0	0	0	1	0	0	0	0	0	0	0	0	0	0		0	0	0	0	classical		1	1	100		65	16.8	44.2
TCGA-56-1622-01	177	10		1	1	0	0	0	0	0	0	0	0	0	0	0	0	0	0	0	0	1	1	0	0	0	0	0	0	0	0	0	0		0	0	0	0	primitive		1	1			79		0.79
TCGA-56-5897-01	83	9		0	0	0	0	0	0	0	0	0	0	0	1	0	0	0	0	0	0	0	0	0	0	0	0	0	0	0	0	0	0		0	1	0	1	basal		1	1	25		65		36
TCGA-56-5898-01	129	12		0	0	0	0	0	0	0	0	0	0	0	0	0	0	0	0	0	0	0	0	0	0	0	0	0	0	0	0	0	0		0	0	0	0	classical		1	1	35		54	51.7	60.8
TCGA-56-6545-01	258	21		0	0	1	1	0	0	0	0	0	0	0	0	0	0	0	0	1	0	0	0	0	0	0	0	0	0	0	0	0	0		0	0	0	0	secretory		2	1	90		62	38.8	38.8
TCGA-56-6546-01	294	26		0	0	0	0	0	0	0	0	0	0	0	0	0	0	0	0	0	0	0	0	0	0	0	0	0	0	0	0	0	0		0	1	0	1	secretory		1	1	45		64	3.38	3.38
TCGA-60-2698-01	957	192		0	0	0	0	0	0	0	0	0	0	0	0	0	0	0	0	0	0	0	0	0	0	0	0	0	0	0	0	0	0		1	1	0	2	secretory		1	1	60		74		5.45
TCGA-60-2707-01	81	10		0	0	0	0	0	0	0	0	0	0	0	0	0	0	0	0	0	1	0	0	0	0	0	0	0	0	0	0	0	0		0	0	0	0	basal		1	3	40		57	49.9	49.9
TCGA-60-2708-01	173	7		0	0	0	0	0	0	0	0	0	0	0	0	0	0	0	0	1	0	0	0	0	0	0	0	0	0	0	0	0	0		0	0	0	0	basal		2	1	75		78		32
TCGA-60-2709-01	142	5		0	0	0	0	0	0	0	0	0	0	0	1	0	0	0	0	0	0	0	0	0	0	0	0	0	0	1	0	0	0		1	0	0	1	secretory		1	2	40		65		27
TCGA-60-2710-01	182	17		1	0	0	0	0	0	0	0	0	0	0	0	0	0	0	0	0	0	0	0	0	0	0	0	0	0	0	0	0	0		0	0	0	0	classical		2	1	50		66	58.4	71.3
TCGA-60-2711-01	96	6		0	1	0	0	0	0	0	0	0	0	0	0	0	0	0	0	0	0	0	0	0	0	0	0	0	0	0	0	0	0		0	0	0	0	classical		2	1	40		65	86.9	86.9
TCGA-60-2712-01	70	4		0	0	0	1	0	0	1	0	0	0	0	0	0	1	0	1	0	0	0	0	0	0	0	0	0	0	0	0	0	0		0	0	0	0	secretory		2	1	50		63	117	117
TCGA-60-2713-01	207	22		0	0	0	0	0	0	0	0	0	0	0	1	0	0	0	0	1	0	0	0	0	0	0	0	0	0	0	0	0	0		0	0	1	1	primitive		1	1	50		67		0.3
TCGA-60-2715-01	118	2		0	0	0	0	0	0	0	0	0	0	0	1	0	0	0	0	1	0	0	0	0	1	0	0	0	0	0	0	0	0		0	0	0	0	secretory		1	1	48		68		31.6
TCGA-60-2719-01	163	16		1	1	0	0	1	0	0	0	0	0	0	0	0	0	0	0	0	0	1	1	1	0	0	0	0	0	0	0	1	0		0	0	0	0	primitive		2	1	37		57	19.2	24.1
TCGA-60-2720-01	368	32		0	0	0	0	0	0	0	0	0	0	0	0	0	0	0	0	0	0	0	0	0	0	0	0	0	0	0	0	0	0		1	0	0	1	basal		2	1	45		68	7.75	7.75
TCGA-60-2721-01	179	5		0	0	0	0	0	1	0	0	0	0	0	0	0	0	0	1	0	0	0	0	0	0	0	0	0	0	1	0	0	0		0	0	0	0	basal		1	1	20		74	75.3	123
TCGA-60-2722-01	273	20		1	0	0	0	0	0	0	0	0	0	0	0	0	0	0	0	0	0	0	0	0	0	0	0	0	0	0	0	0	0		1	0	0	1	classical		1	1			65	0.39	0.39
TCGA-60-2723-01	234	8		1	1	0	0	1	0	0	0	0	0	0	0	0	0	0	0	0	0	0	0	0	0	0	0	0	0	0	0	0	1		0	0	0	0	classical		2	1			60	3.71	9.07
TCGA-60-2724-01	288	34		0	1	0	0	0	0	0	0	0	0	0	0	0	0	0	0	0	0	0	0	0	0	0	0	0	0	0	0	0	0		0	0	0	0	basal		1	1			61	7.46	7.46
TCGA-60-2725-01	139	22		0	0	0	0	0	0	0	0	0	0	0	1	0	0	0	0	1	0	0	0	0	0	0	0	0	0	0	0	0	0		0	0	0	0	secretory		1	1	80		71	10.4	31.7
TCGA-60-2726-01	230	65		0	0	0	0	0	0	0	0	0	0	0	0	0	0	0	0	0	0	0	0	0	0	0	0	0	0	0	0	0	1		0	0	0	0	primitive		1	1	50		72		65.2
TCGA-63-5128-01	271	24		0	0	0	0	0	0	0	0	0	0	0	0	0	0	0	0	0	0	0	0	0	0	0	0	0	0	0	0	0	0		0	0	0	0	classical		1		40		63	7.82	7.82
TCGA-63-5131-01	257	28		0	0	0	0	0	0	0	0	0	0	0	0	0	0	0	0	0	0	0	1	0	0	0	0	0	0	0	0	0	0		1	0	0	1	secretory		1		25		79		16.9
TCGA-63-6202-01	309	19		0	0	0	0	0	0	0	0	0	0	0	0	0	0	0	0	0	0	0	0	0	0	0	0	0	0	0	0	0	0		0	0	0	0	secretory		1		47		72	68.3	68.3
TCGA-66-2727-01	418	19		1	1	0	0	0	0	0	0	0	0	0	0	0	0	0	0	0	0	0	0	0	0	0	0	0	0	0	0	0	0		0	1	1	2	classical		2		50		76	134	134
TCGA-66-2734-01	737	56		0	0	0	0	0	0	0	0	0	0	0	1	0	0	0	0	0	0	0	0	0	1	1	0	0	0	0	0	0	0		1	1	1	3	basal		2		50		67		4.04
TCGA-66-2742-01	197	10		0	0	0	0	0	0	0	0	0	0	0	0	0	0	0	0	0	1	0	0	0	0	0	0	0	0	0	0	0	0		0	0	0	0	basal		1		70		64	24	62.8
TCGA-66-2744-01	535	21		0	1	0	0	0	0	0	0	0	0	0	0	0	0	0	0	0	0	0	0	0	0	0	0	0	0	0	0	0	1		1	1	0	2	secretory		1				60	37.3	118
TCGA-66-2754-01	400	28		1	1	0	0	1	0	0	0	0	0	0	0	0	0	0	0	0	0	0	0	0	0	0	0	0	0	0	0	1	0		1	0	0	1	primitive		1				69	0.39	0.39
TCGA-66-2755-01	164	6		0	0	0	0	0	0	0	0	0	0	0	0	0	0	0	0	0	0	0	0	0	0	0	0	0	0	0	0	0	0		0	0	0	0	secretory		1		50		73	10.1	13.1
TCGA-66-2756-01	435	39		0	0	0	0	0	0	0	0	0	0	0	0	0	0	0	0	0	0	0	0	0	0	0	0	0	0	0	0	0	0		1	0	0	1	primitive		1		100		67	9.72	9.72
TCGA-66-2757-01	208	20		1	1	0	0	0	0	0	0	0	0	0	0	0	0	0	0	0	0	0	0	0	0	0	0	0	0	0	0	0	0		0	0	0	0	primitive		2		60		65		44.1
TCGA-66-2758-01	267	10		0	0	0	0	0	0	0	0	0	0	0	0	0	0	0	0	0	0	0	0	0	0	0	0	0	0	0	0	0	0		0	0	0	0	primitive		1				53	31.1	37.5
TCGA-66-2759-01	368	58		1	0	0	0	0	0	0	0	0	0	0	0	0	0	0	0	0	0	0	0	0	0	0	0	0	0	0	0	0	0		0	0	0	0	classical		1		12		75	75.7	78.1
TCGA-66-2763-01	333	45		0	1	0	0	0	0	0	0	0	0	0	0	0	0	0	0	0	0	0	0	0	0	0	0	0	0	0	0	0	0		0	0	0	0	basal		2		45		71	19.6	19.6
TCGA-66-2765-01	78	6		0	0	0	0	0	0	0	0	0	0	0	0	0	0	0	0	0	0	0	0	0	0	0	0	0	0	0	0	0	0		0	0	0	0	basal		1		40		83	30.9	32
TCGA-66-2766-01	313	13		1	1	0	0	0	0	0	0	0	0	0	0	0	0	0	0	0	0	1	0	1	0	0	0	0	0	0	0	0	0		0	0	0	0	classical		1		15		52	18.1	39.1
TCGA-66-2767-01	277	31		0	0	0	0	0	0	0	0	0	0	0	1	0	0	0	0	1	0	0	0	0	0	0	0	0	0	1	0	0	0		0	0	0	0	basal		1		114		70	61.6	68.5
TCGA-66-2768-01	240	10		1	0	0	0	0	0	0	0	0	0	0	0	0	0	0	0	0	0	0	0	0	0	0	0	0	0	0	0	0	0		1	0	0	1	basal		1		84		83	62.8	111
TCGA-66-2770-01	196	14		0	0	0	0	0	0	0	0	0	0	0	0	0	0	0	0	0	0	0	0	0	0	0	0	0	0	0	0	0	0		1	0	0	1	classical		1		50		73		16.6
TCGA-66-2771-01	262	8		0	0	0	0	0	0	0	0	0	0	0	1	0	0	0	0	0	0	0	0	0	0	0	0	0	0	0	0	0	0		0	0	0	0	secretory		1		60		59		36.6
TCGA-66-2773-01	501	24		0	0	0	0	0	0	1	0	0	0	0	0	0	0	0	0	0	0	0	0	0	0	0	0	0	0	0	0	0	0		0	0	0	0	basal		1				76	13	13
TCGA-66-2777-01	166	13		0	0	0	0	0	0	0	0	0	0	0	1	0	0	0	0	0	0	0	0	0	0	0	0	0	0	0	0	0	0		0	0	0	0	secretory		1		30		77		35
TCGA-66-2778-01	104	13		0	1	0	0	0	0	0	0	0	0	0	0	0	0	0	0	0	0	0	0	0	0	0	1	0	0	0	0	0	0		0	0	0	0	basal		2				50		27.2
TCGA-66-2780-01	116	6		0	0	0	0	0	0	0	0	0	0	0	0	0	0	0	0	0	1	0	0	0	0	0	1	0	0	0	0	0	0		0	0	0	0	basal		1				74	154	154
TCGA-66-2781-01	113	7		0	1	0	0	0	0	0	0	0	0	0	0	0	0	0	0	0	0	0	0	0	0	0	0	0	0	0	0	0	0		0	0	0	0	basal		1		90		67	32.6	46.9
TCGA-66-2782-01	281	30		0	0	0	0	0	0	0	0	0	0	0	1	0	0	0	0	0	0	0	0	0	0	0	0	0	0	0	0	0	0		0	0	0	0	classical		1		60		76		60.5
TCGA-66-2783-01	230	10		0	0	0	0	0	0	0	0	0	0	0	0	0	0	0	0	0	0	0	0	0	0	0	0	0	0	0	0	0	0		0	0	0	0	classical		1		50		80	63.3	63.3
TCGA-66-2785-01	987	115		0	0	0	0	0	0	0	0	0	0	0	0	0	0	0	0	0	0	0	0	0	0	0	0	0	0	0	0	0	0		1	0	0	1	secretory		1		22		62	28.3	28.3
TCGA-66-2786-01	196	17		0	0	0	0	0	0	0	0	0	0	0	0	0	0	0	0	0	0	0	0	0	0	0	0	0	0	0	0	0	0		0	0	0	0	secretory		2				63		54.4
TCGA-66-2787-01	621	34		1	0	0	0	0	0	0	0	0	0	0	0	0	0	0	0	0	0	0	0	0	0	0	0	0	0	0	0	0	0		0	0	0	0	classical		1				62	12.2	12.2
TCGA-66-2788-01	182	25		0	0	0	0	0	0	0	0	0	0	0	0	0	0	0	0	0	1	0	1	0	0	1	1	0	0	0	0	0	0		1	0	0	1	basal		1		20		75		19.3
TCGA-66-2789-01	338	18		0	0	0	0	0	0	0	0	0	0	0	0	0	0	0	0	1	0	0	1	0	0	0	1	0	0	0	0	0	0		0	0	0	0	secretory		1		40		73	101	102
TCGA-66-2791-01	423	25		0	0	0	1	0	0	0	0	0	0	0	0	0	0	0	0	0	0	0	0	0	0	0	0	0	0	0	0	0	1		0	0	0	0	classical		1		40		44	126	126
TCGA-66-2792-01	229	18		1	1	0	0	1	0	0	0	0	0	0	0	0	0	1	0	0	0	0	0	0	0	0	0	0	0	0	0	0	0		0	0	0	0	classical		1				61	120	120
TCGA-66-2793-01	280	17		1	0	0	0	0	0	0	0	0	0	0	0	0	0	0	0	0	0	0	0	0	0	1	0	0	0	0	0	0	0		1	0	0	1	primitive		1		45		68	6.8	6.8
TCGA-66-2794-01	141	26		0	0	0	0	0	0	0	0	0	0	0	0	0	0	0	0	0	0	0	0	0	0	0	0	0	0	0	0	0	1		0	0	0	0	classical		1		45		69		9.33
TCGA-66-2795-01	609	18		1	1	0	0	0	0	0	0	0	0	0	1	0	0	0	0	0	0	1	0	0	0	0	1	0	0	0	0	0	0		0	2	0	2	classical		1		26		65	55.5	55.5
TCGA-66-2800-01	202	9		0	0	0	0	0	0	0	0	0	0	0	1	0	0	0	0	0	0	0	0	0	0	0	0	0	0	0	0	0	0		2	0	0	2	classical		1		51		66		97.9
TCGA-70-6722-01	259	25		0	0	0	0	0	0	0	0	0	0	0	0	0	0	0	0	0	1	0	0	0	0	0	0	0	0	0	0	0	0		0	0	0	0	primitive		1	4			70	8.05	44.7
TCGA-70-6723-01	99	4		1	0	0	0	1	0	0	0	0	0	0	0	0	0	0	0	0	0	0	0	0	0	0	0	0	0	0	0	0	0		0	0	0	0	classical		1	4	45		63		6.18
TCGA-85-6175-01	41	5		0	0	1	1	0	0	0	0	0	0	0	1	0	0	0	0	1	0	0	0	0	0	0	0	0	0	0	0	0	0		0	1	0	1	secretory		2	1	30		77	58.9	75.7
TCGA-85-6560-01	386	37		1	0	0	0	0	0	0	0	0	0	0	0	0	0	0	0	0	0	0	0	0	0	0	0	0	0	0	0	0	0		0	0	0	0	primitive		1	1	47		66	11.6	11.6
TCGA-85-6561-01	621	124		0	0	0	0	0	0	0	0	0	0	0	0	0	0	0	0	0	0	0	0	0	0	0	0	0	0	0	0	0	0		0	3	0	3	classical		1	1	80		55	29.9	29.9

## Sheet: Neoantigens
Name	Non-Syn Variants	IC50 < 500 nM	IC50 < 500 nM, WT-IC50 > 500 nM	IC50 < 500 nM, WT-IC50 > 500 nM, Gene Exp > 0
TCGA-18-3406-01	221	110	35	14
TCGA-18-3407-01	128	88	26	16
TCGA-18-3408-01
TCGA-18-3409-01	4120	830	369	214
TCGA-18-3410-01	244	72	24	17
TCGA-18-3411-01	327	107	27	19
TCGA-18-3412-01	164	61	22	12
TCGA-18-3414-01	311	61	26	20
TCGA-18-3415-01	204	49	20	14
TCGA-18-3416-01	420	152	63	37
TCGA-18-3417-01	201	81	23	13
TCGA-18-3419-01
TCGA-18-3421-01	355	126	47	26
TCGA-18-4083-01	191	153	42	30
TCGA-18-4086-01	150	67	20	15
TCGA-18-4721-01	218	100	40	21
TCGA-18-5592-01	183	101	37	28
TCGA-18-5595-01	233	77	22	15
TCGA-21-1070-01	392	128	52	22
TCGA-21-1071-01	109	130	35	31
TCGA-21-1076-01	270	65	20	13
TCGA-21-1077-01	203	92	28	24
TCGA-21-1078-01	55	40	13	10
TCGA-21-1081-01
TCGA-21-5782-01	294	125	34	26
TCGA-21-5784-01	174	95	30	21
TCGA-21-5786-01	293	245	109	74
TCGA-21-5787-01
TCGA-22-0944-01	134	50	18	11
TCGA-22-1002-01	196	82	23	11
TCGA-22-1011-01	94	35	16	15
TCGA-22-1012-01	222	87	26	19
TCGA-22-1016-01	329	235	87	50
TCGA-22-4591-01	238	106	44	33
TCGA-22-4593-01	157	80	20	17
TCGA-22-4595-01	319	110	42	24
TCGA-22-4599-01
TCGA-22-4601-01	194	60	23	13
TCGA-22-4604-01	210	55	17	14
TCGA-22-4607-01	52	39	10	9
TCGA-22-4613-01	532	388	123	71
TCGA-22-5471-01	232	93	31	24
TCGA-22-5472-01	463	126	43	26
TCGA-22-5473-01	747	383	137	91
TCGA-22-5474-01	56	37	10	3
TCGA-22-5477-01	218	74	22	13
TCGA-22-5478-01	176	31	13	10
TCGA-22-5480-01	116	60	25	13
TCGA-22-5482-01	153	30	12	6
TCGA-22-5485-01	201	134	42	28
TCGA-22-5489-01	167	75	23	14
TCGA-22-5491-01	250	258	62	47
TCGA-22-5492-01	212	73	35	15
TCGA-33-4532-01	340	133	23	14
TCGA-33-4533-01	184	83	25	18
TCGA-33-4538-01	180	131	36	21
TCGA-33-4547-01	186	60	24	14
TCGA-33-4566-01	991	361	139	37
TCGA-33-4582-01	224	67	20	12
TCGA-33-4583-01	477	193	72	25
TCGA-33-4586-01	353	123	60	38
TCGA-33-6737-01	397	90	28	18
TCGA-34-2596-01	310	74	25	15
TCGA-34-2600-01	395	92	25	18
TCGA-34-2608-01	155	134	44	18
TCGA-34-5231-01	545	133	43	29
TCGA-34-5232-01	248	12	9	4
TCGA-34-5234-01	135	39	10	6
TCGA-34-5236-01	223	76	16	10
TCGA-34-5239-01	208	113	46	27
TCGA-34-5240-01	190	91	34	21
TCGA-34-5241-01
TCGA-34-5927-01	225	97	34	29
TCGA-34-5928-01	427	91	33	27
TCGA-34-5929-01	161	82	37	26
TCGA-37-3783-01	369	96	36	20
TCGA-37-3789-01	323	36	14	7
TCGA-37-4133-01	278	89	24	9
TCGA-37-4135-01	246	142	40	14
TCGA-37-4141-01	229	86	35	17
TCGA-37-5819-01	617	93	37	27
TCGA-39-5016-01	407	38	11	7
TCGA-39-5019-01	163	75	23	17
TCGA-39-5021-01	150	41	6	3
TCGA-39-5022-01	216	200	94	65
TCGA-39-5024-01	227	65	16	13
TCGA-39-5027-01	235	54	16	9
TCGA-39-5028-01	135	44	18	11
TCGA-39-5029-01	117	53	20	14
TCGA-39-5030-01	258	144	46	32
TCGA-39-5031-01	639	211	66	48
TCGA-39-5035-01	184	92	33	20
TCGA-39-5036-01	255	132	52	22
TCGA-39-5037-01	199	151	52	16
TCGA-39-5039-01	182	41	19	9
TCGA-43-2578-01	277	140	57	28
TCGA-43-3394-01	107	38	9	6
TCGA-43-3920-01	297	94	32	21
TCGA-43-5668-01	484	139	46	31
TCGA-43-6143-01	234	152	50	36
TCGA-43-6647-01	153	91	43	37
TCGA-43-6770-01	177	41	19	18
TCGA-43-6771-01	122	86	30	19
TCGA-46-3765-01	262	126	45	38
TCGA-46-3766-01
TCGA-46-3767-01	208	113	38	32
TCGA-46-3768-01	383	197	79	52
TCGA-46-3769-01	862	428	141	86
TCGA-46-6025-01	161	48	18	13
TCGA-46-6026-01	174	85	21	11
TCGA-51-4079-01	276	115	47	33
TCGA-51-4080-01	185	96	29	19
TCGA-51-4081-01	149	80	31	17
TCGA-56-1622-01	226	82	20	10
TCGA-56-5897-01	114	53	21	9
TCGA-56-5898-01	135	39	15	12
TCGA-56-6545-01	210	102	42	21
TCGA-56-6546-01	269	205	69	26
TCGA-60-2698-01	1061	705	250	192
TCGA-60-2707-01	131	62	14	10
TCGA-60-2708-01	161	49	18	7
TCGA-60-2709-01	168	42	14	5
TCGA-60-2710-01	126	81	20	17
TCGA-60-2711-01	168	33	8	6
TCGA-60-2712-01	82	29	5	4
TCGA-60-2713-01	233	61	31	22
TCGA-60-2715-01	125	19	3	2
TCGA-60-2719-01	217	55	17	16
TCGA-60-2720-01	251	174	59	32
TCGA-60-2721-01	65	20	7	5
TCGA-60-2722-01	267	114	32	20
TCGA-60-2723-01	246	37	15	8
TCGA-60-2724-01	277	136	59	34
TCGA-60-2725-01	176	134	40	22
TCGA-60-2726-01	311	255	104	65
TCGA-63-5128-01	240	108	32	24
TCGA-63-5131-01	146	129	43	28
TCGA-63-6202-01	261	69	22	19
TCGA-66-2727-01	168	68	20	19
TCGA-66-2734-01	212	169	80	56
TCGA-66-2742-01	244	70	14	10
TCGA-66-2744-01	210	73	27	21
TCGA-66-2754-01	252	100	37	28
TCGA-66-2755-01	216	31	10	6
TCGA-66-2756-01	357	202	62	39
TCGA-66-2757-01	191	110	46	20
TCGA-66-2758-01	322	70	19	10
TCGA-66-2759-01	391	333	102	58
TCGA-66-2763-01	343	276	80	45
TCGA-66-2765-01	68	37	13	6
TCGA-66-2766-01	373	79	23	13
TCGA-66-2767-01	266	89	39	31
TCGA-66-2768-01	204	89	23	10
TCGA-66-2770-01	219	66	23	14
TCGA-66-2771-01	239	41	16	8
TCGA-66-2773-01	563	168	64	24
TCGA-66-2777-01	178	63	21	13
TCGA-66-2778-01	159	54	19	13
TCGA-66-2780-01	118	36	11	6
TCGA-66-2781-01	152	46	11	7
TCGA-66-2782-01	305	142	50	30
TCGA-66-2783-01	174	50	17	10
TCGA-66-2785-01	893	545	178	115
TCGA-66-2786-01	201	122	31	17
TCGA-66-2787-01	298	191	61	34
TCGA-66-2788-01	191	95	29	25
TCGA-66-2789-01	327	129	28	18
TCGA-66-2791-01	279	144	49	25
TCGA-66-2792-01	184	109	33	18
TCGA-66-2793-01	242	45	19	17
TCGA-66-2794-01	128	106	47	26
TCGA-66-2795-01	275	106	42	18
TCGA-66-2800-01	220	69	14	9
TCGA-70-6722-01	206	98	32	25
TCGA-70-6723-01	70	9	4	4
TCGA-85-6175-01	52	16	6	5
TCGA-85-6560-01	287	148	56	37
TCGA-85-6561-01	878	434	168	124

## Sheet: Repair Status
Repair Pathway Variants					variants not meeting criteria in orange
	HR																MMR																			POLE
Name	ATR	ATM	CHEK1	CHEK2	BRCA1	BRCA2	BAP1	BARD1	FANCD2	FANCE	FANCC	RAD50	FANCA	RAD51	PALB2		MLH1	MLH3	MSH2	MSH3	MSH4	MSH5	MSH6	PMS1	PMS2	PMS2P3	PCNA	EXO1	POLD1	RFC1	RFC2	RFC3	RFC4	RFC5		POLE
TCGA-18-3406-01	0	0	0	0	0	0	0	0	0	0	0	0	0	0	0		0	0	0	0	0	0	0	0	0	0	0	0	0	0	0	0	0	0		0
TCGA-18-3407-01	0	0	0	0	0	0	0	0	0	R343L	0	0	0	0	0		0	0	0	0	0	0	0	0	0	0	0	0	0	0	0	0	0	0		0
TCGA-18-3408-01	0	0	0	0	0	0	0	0	0	0	0	0	0	0	0		0	0	0	0	0	0	0	0	0	0	0	0	0	0	0	0	0	0		0
TCGA-18-3409-01	MUTATED	0	0	R346G	V525A	S2201F	0	0	0	0	0	0	0	0	0		0	0	0	0	E863K	0	0	0	0	0	0	E669D	0	0	0	0	P14L	0		0
TCGA-18-3410-01	0	0	0	0	0	0	0	G491W	0	0	0	0	0	0	0		R474L	L1380V	0	0	0	0	0	0	0	0	0	0	0	0	0	0	0	0		G541W
TCGA-18-3411-01	0	0	0	0	0	0	0	0	0	0	0	0	0	0	0		0	0	0	0	0	0	0	0	0	0	0	0	0	0	0	0	0	0		D1405N
TCGA-18-3412-01	0	0	0	0	0	0	0	0	0	0	0	0	R600S	0	0		0	0	0	0	0	G282V	0	0	0	0	0	0	0	0	0	0	0	0		0
TCGA-18-3414-01	0	0	0	0	0	0	0	0	0	0	0	0	0	0	0		0	0	0	0	A448D	0	0	0	0	0	0	0	0	0	0	0	0	0		0
TCGA-18-3415-01	0	0	0	0	0	0	0	0	0	0	0	0	0	0	0		0	0	0	0	0	0	0	0	0	0	0	0	0	0	0	0	0	0		0
TCGA-18-3416-01	0	T1871I	0	0	0	0	0	0	0	0	0	0	0	0	0		0	0	0	0	0	0	P768H	0	0	0	0	0	0	0	0	0	0	0		0
TCGA-18-3417-01	0	L1675F	R419S	0	0	0	0	0	0	0	0	0	0	0	0		0	0	0	0	0	0	0	0	0	0	0	0	0	0	0	0	0	0		0
TCGA-18-3419-01	0	0	0	0	0	0	0	0	0	0	0	0	0	0	0		0	0	0	0	0	0	0	0	0	0	0	0	0	0	0	0	0	0		R1082S
TCGA-18-3421-01	0	0	0	0	Q94*	0	0	0	0	0	0	Q529K	0	0	0		0	0	0	0	0	0	0	0	0	0	0	0	0	0	0	0	0	0		Q2035H
TCGA-18-4083-01	0	0	0	0	0	0	0	0	0	0	0	0	0	0	0		0	0	0	R1066K	0	0	0	0	0	0	0	X704_splice	0	0	0	0	0	0		0
TCGA-18-4086-01	0	0	0	0	0	X2659_splice	0	0	0	0	0	0	0	0	0		0	0	0	0	0	0	0	0	0	0	0	0	0	0	0	0	0	0		0
TCGA-18-4721-01	0	0	0	0	0	0	0	0	0	0	0	0	0	0	0		0	0	0	0	0	0	0	0	0	0	0	0	0	0	0	0	0	0		0
TCGA-18-5592-01	0	0	0	0	0	0	0	0	0	0	0	0	0	0	0		0	0	0	0	0	0	0	0	0	0	0	0	0	0	0	0	0	L275M		0
TCGA-18-5595-01	0	0	0	0	0	0	0	0	0	0	0	0	0	0	0		0	0	0	0	0	0	0	0	0	0	0	0	0	0	0	0	0	0		0
TCGA-21-1070-01	0	0	0	0	0	0	0	A413T	0	0	0	0	0	0	0		0	0	0	0	0	0	0	0	0	0	0	0	0	0	0	0	0	0		0
TCGA-21-1071-01	0	0	0	0	0	0	0	0	0	0	0	0	0	0	0		0	0	0	0	0	0	0	0	0	0	0	0	0	0	0	0	0	0		0
TCGA-21-1076-01	0	0	0	0	0	0	0	0	0	0	0	0	0	0	0		0	0	0	0	0	0	0	0	0	0	0	0	0	0	0	0	G276A	0		0
TCGA-21-1077-01	0	0	0	0	0	0	0	0	0	0	0	0	0	0	0		0	0	0	0	0	0	0	0	0	0	0	0	0	0	0	0	0	0		0
TCGA-21-1078-01	0	0	0	0	0	V2820I	R227H	0	0	0	0	0	0	0	0		0	0	0	0	0	0	0	0	0	0	0	0	0	0	0	0	0	0		0
TCGA-21-1081-01	0	0	0	0	0	0	0	0	0	0	0	0	0	0	0		0	0	0	0	0	0	0	0	0	0	0	0	0	0	0	0	0	0		0
TCGA-21-5782-01	0	0	0	0	R320T	0	0	0	0	0	0	0	0	0	L607V		0	0	0	0	0	0	0	0	0	0	0	0	0	0	0	0	0	0		0
TCGA-21-5784-01	G1181F	0	0	0	0	0	0	0	0	0	0	0	0	0	0		0	0	0	0	0	0	0	0	0	0	0	0	0	0	0	0	0	0		0
TCGA-21-5786-01	0	0	0	X365_splice	0	0	0	0	0	0	0	0	L1075P	0	0		0	0	0	0	0	0	0	0	0	0	0	G613V	0	0	0	0	0	0		0
TCGA-21-5787-01	0	0	0	0	0	S2098T	0	0	0	0	0	0	0	0	0		0	0	0	0	0	0	0	0	0	0	0	0	0	0	0	0	0	0		0
TCGA-22-0944-01	0	0	0	0	0	0	0	0	0	0	0	0	0	0	0		0	0	0	0	0	0	0	0	0	0	0	0	0	0	0	0	0	0		0
TCGA-22-1002-01	0	0	0	0	0	0	0	0	0	0	0	0	0	0	0		0	0	0	0	0	0	0	0	0	0	0	0	0	0	0	0	0	0		0
TCGA-22-1011-01	0	0	0	0	0	0	0	0	0	0	0	0	0	0	0		0	0	0	0	0	F740L	0	0	0	0	0	0	0	0	0	0	0	0		0
TCGA-22-1012-01	0	0	0	0	0	0	0	0	0	0	0	0	0	0	0		0	0	0	0	0	0	0	0	0	0	0	0	0	0	0	0	0	0		0
TCGA-22-1016-01	0	0	0	0	0	0	0	0	0	0	0	0	0	0	0		0	0	0	0	0	0	0	0	0	0	0	0	0	0	0	0	0	0		0
TCGA-22-4591-01	0	0	0	0	0	0	0	0	0	0	0	0	0	0	0		0	0	0	0	0	0	0	0	0	0	0	0	0	0	0	0	0	0		0
TCGA-22-4593-01	0	0	0	0	0	0	0	0	0	0	0	0	0	0	0		0	0	0	0	0	0	0	0	0	0	0	0	0	0	0	0	0	0		0
TCGA-22-4595-01	0	0	0	0	0	Q499*	0	0	0	0	0	0	0	0	0		0	0	0	0	0	0	0	0	0	0	0	0	0	0	0	0	K273E	0		0
TCGA-22-4599-01	C2409S V1215L	0	0	0	0	0	0	0	0	0	0	0	0	0	0		0	0	0	0	0	0	0	0	0	0	0	0	0	0	0	0	0	0		0
TCGA-22-4601-01	0	0	0	0	0	0	0	0	0	0	0	0	0	0	0		0	0	0	0	0	0	0	0	0	0	0	0	0	0	0	0	R193I	0		0
TCGA-22-4604-01	0	0	0	0	0	0	0	0	0	0	0	0	0	0	H1076D		0	0	0	0	0	0	0	0	0	0	0	0	0	0	0	0	0	0		0
TCGA-22-4607-01	0	0	0	0	0	0	0	0	0	0	0	0	0	0	0		0	0	0	0	0	0	0	0	0	0	0	0	0	0	0	0	0	0		0
TCGA-22-4613-01	P2287T	0	0	0	V1665L	0	0	0	0	0	0	0	0	0	0		0	0	0	0	0	0	0	0	0	0	0	0	0	0	0	0	0	0		0
TCGA-22-5471-01	0	0	0	0	0	0	0	0	0	0	0	0	0	0	0		0	0	0	0	0	0	0	0	0	0	0	0	0	0	0	0	0	0		0
TCGA-22-5472-01	0	0	0	0	0	0	0	0	0	0	0	0	0	0	0		0	0	0	0	0	0	0	H666Q	0	0	0	0	0	0	0	0	0	0		0
TCGA-22-5473-01	0	X25_splice	0	0	0	0	0	0	0	0	0	0	0	0	0		0	0	0	0	0	0	0	0	0	0	0	0	0	0	0	0	0	0		0
TCGA-22-5474-01	0	0	0	0	0	0	0	0	0	0	0	0	0	0	0		0	0	0	0	0	0	0	0	0	0	0	0	0	0	0	0	0	0		0
TCGA-22-5477-01	0	0	0	0	0	0	0	0	0	0	0	0	T1161M	0	0		0	0	0	0	0	0	0	0	0	0	0	0	0	0	0	0	0	0		0
TCGA-22-5478-01	0	0	0	0	0	0	0	0	0	0	0	0	0	0	0		0	0	0	0	0	0	0	0	0	0	0	0	0	0	0	0	0	0		0
TCGA-22-5480-01	0	0	D130Y	0	0	0	0	0	0	0	0	0	0	0	0		0	0	0	0	0	0	0	0	0	0	0	0	0	0	0	0	0	0		0
TCGA-22-5482-01	0	0	0	0	0	0	0	0	0	0	0	0	0	0	0		0	0	0	0	0	0	0	0	0	0	0	0	0	0	0	0	0	0		0
TCGA-22-5485-01	0	0	0	0	0	0	0	0	0	0	0	0	0	0	0		0	0	0	0	0	0	0	0	0	0	0	0	0	0	0	0	0	0		0
TCGA-22-5489-01	0	0	0	0	0	0	0	0	0	0	0	0	0	0	0		0	0	0	0	0	0	0	0	0	0	0	0	0	E326Q	0	0	0	0		0
TCGA-22-5491-01	0	0	0	0	0	0	0	0	0	0	0	0	0	0	0		0	0	0	0	0	0	0	0	0	0	0	0	0	0	0	0	0	0		X96_splice
TCGA-22-5492-01	0	0	0	0	0	0	0	0	0	0	0	0	0	0	0		0	S701T	0	0	0	0	0	0	0	0	0	0	0	0	0	0	0	0		0
TCGA-33-4532-01	0	0	0	0	0	0	0	0	0	0	0	0	0	0	0		0	0	0	0	0	0	0	0	0	0	0	0	0	0	0	0	0	0		0
TCGA-33-4533-01	0	0	0	0	0	0	0	0	0	0	0	0	0	0	0		0	0	0	0	0	0	0	0	0	0	0	0	0	0	0	0	0	0		0
TCGA-33-4538-01	0	0	0	0	0	0	0	0	0	0	0	0	0	0	0		0	0	0	0	0	0	0	0	0	0	0	0	0	0	0	0	0	0		0
TCGA-33-4547-01	0	0	0	0	0	0	0	0	0	0	0	0	0	0	0		0	0	0	0	0	0	0	0	0	0	0	0	0	0	0	0	0	0		0
TCGA-33-4566-01	0	G1663C	0	0	0	0	0	0	0	0	0	0	0	0	0		0	0	0	0	0	0	0	0	0	0	0	P809L	0	0	0	0	0	0		0
TCGA-33-4582-01	0	0	0	0	0	0	0	0	0	0	0	0	0	0	0		0	0	0	0	0	0	0	0	0	0	0	0	0	0	0	0	0	0		0
TCGA-33-4583-01	0	0	0	0	0	I2822T	0	0	0	0	0	0	0	0	0		0	0	0	0	0	0	0	0	0	0	0	0	0	0	0	0	0	0		0
TCGA-33-4586-01	H2129Q	0	0	0	0	0	0	0	0	0	0	0	A40E	0	0		0	0	0	0	0	0	0	0	0	0	0	0	0	0	0	0	0	0		A2243S
TCGA-33-6737-01	0	0	0	0	0	0	0	0	0	0	0	0	0	0	0		0	0	0	0	0	0	0	M890L	0	0	0	0	N247I	0	0	0	0	0		0
TCGA-34-2596-01	0	0	0	0	0	0	0	0	0	0	0	0	0	0	0		0	0	0	0	0	0	0	0	0	0	0	0	0	0	0	0	0	0		0
TCGA-34-2600-01	0	0	0	0	E902Q	0	0	0	0	0	0	0	0	0	G780S		0	0	0	0	0	0	0	0	0	0	0	0	0	0	0	0	0	0		0
TCGA-34-2608-01	0	0	0	0	0	0	0	0	0	0	0	0	0	0	0		0	0	0	0	0	0	0	0	0	0	0	0	0	0	0	0	0	0		0
TCGA-34-5231-01	0	0	0	0	0	E1036K	0	0	0	0	0	0	0	0	0		0	0	0	0	0	0	0	0	0	0	0	0	0	0	0	0	0	0		D1955N
TCGA-34-5232-01	E2479K	0	0	0	0	0	0	0	0	0	0	0	0	0	0		0	0	0	0	0	0	0	0	0	0	0	0	0	0	0	0	0	0		0
TCGA-34-5234-01	0	0	0	0	0	0	0	0	0	0	0	0	0	0	0		0	0	0	0	0	0	0	0	0	0	0	0	0	0	0	0	0	0		0
TCGA-34-5236-01	0	0	0	0	0	0	0	0	0	0	0	0	0	0	0		0	0	0	0	0	L318R	0	G486R	0	0	0	0	0	0	0	0	0	0		0
TCGA-34-5239-01	0	0	0	0	0	0	0	0	0	0	0	0	0	0	0		0	0	0	0	0	0	0	0	0	0	0	0	0	0	0	0	0	0		0
TCGA-34-5240-01	0	0	0	0	0	0	0	0	0	0	0	0	0	0	0		0	0	0	0	0	0	0	0	0	0	0	0	0	0	0	0	0	0		0
TCGA-34-5241-01	0	0	0	0	0	0	0	0	0	0	0	0	0	0	0		0	0	0	0	0	0	0	0	0	0	0	0	0	0	0	0	0	0		0
TCGA-34-5927-01	S1411I	0	0	0	0	0	0	0	0	0	0	0	0	0	0		0	0	0	0	0	0	0	0	Y313C	0	0	0	0	0	0	0	0	0		0
TCGA-34-5928-01	0	0	0	0	0	0	0	0	0	0	0	0	0	0	0		0	0	0	0	0	0	0	0	0	0	0	0	0	0	0	0	0	0		0
TCGA-34-5929-01	0	0	0	0	0	0	0	0	0	0	0	0	0	0	0		0	0	0	0	0	0	0	0	0	0	0	0	0	0	0	0	0	0		0
TCGA-37-3783-01	0	0	0	0	0	0	0	0	0	0	0	0	0	0	0		0	0	0	0	0	0	0	0	0	0	0	0	0	0	0	0	0	0		0
TCGA-37-3789-01	0	0	0	0	0	0	0	0	0	0	0	0	0	0	0		0	0	G137C	0	0	L61F	0	0	0	0	0	0	0	0	0	0	0	0		0
TCGA-37-4133-01	0	0	0	0	0	0	0	0	0	0	0	0	0	0	0		0	0	0	0	0	0	0	0	0	0	0	V458A	0	0	0	0	0	0		0
TCGA-37-4135-01	0	0	D235Y	0	0	0	0	0	0	0	0	0	0	0	0		0	0	0	0	0	0	0	0	0	0	0	0	0	0	0	0	0	0		0
TCGA-37-4141-01	0	0	0	0	0	0	0	0	0	0	0	0	0	0	0		0	0	0	0	0	0	0	0	0	0	0	0	0	0	0	0	0	0		0
TCGA-37-5819-01	0	0	0	0	0	0	0	0	0	0	0	0	0	0	0		0	0	0	0	0	0	0	0	0	0	0	0	0	0	0	0	0	0		0
TCGA-39-5016-01	0	0	0	0	0	0	0	0	0	0	0	H932Y	0	0	0		0	0	0	0	0	0	0	0	0	0	0	0	0	0	0	0	0	0		0
TCGA-39-5019-01	0	0	0	0	0	0	0	0	0	0	0	0	0	0	0		0	0	0	0	0	0	0	0	0	0	0	0	0	0	0	0	0	0		0
TCGA-39-5021-01	0	0	0	0	0	0	0	0	0	0	0	0	0	0	0		0	0	0	0	0	0	0	0	0	0	0	0	0	0	0	0	0	0		0
TCGA-39-5022-01	0	0	0	0	0	0	0	0	0	0	0	0	0	0	0		0	E506*	0	0	0	0	0	0	0	0	0	0	0	0	0	0	0	0		0
TCGA-39-5024-01	0	0	0	0	0	0	0	0	0	0	0	0	0	0	0		0	0	0	0	0	0	0	0	0	0	0	C695Y	0	0	0	0	0	0		0
TCGA-39-5027-01	0	0	0	0	0	0	0	0	0	0	0	0	0	0	0		0	0	0	0	0	0	0	0	0	0	0	0	0	0	0	0	0	0		0
TCGA-39-5028-01	0	0	0	0	W321C	0	0	0	0	0	0	0	0	0	D1156H		0	0	0	0	0	0	0	0	R563*	0	0	0	0	0	0	0	0	0		0
TCGA-39-5029-01	0	0	0	0	0	0	0	0	0	0	0	0	0	0	0		0	0	0	0	0	0	0	0	0	0	0	0	0	0	0	0	0	0		0
TCGA-39-5030-01	0	0	0	0	0	0	0	0	0	0	0	0	0	0	0		E313*	0	0	0	0	0	0	0	0	0	0	0	0	0	0	0	0	0		0
TCGA-39-5031-01	0	0	0	0	0	0	0	0	0	0	0	0	0	0	0		0	S714F	0	0	0	0	0	0	0	0	0	0	0	0	0	0	S136*	0		0
TCGA-39-5035-01	0	0	0	0	0	0	0	0	0	0	0	0	0	0	0		0	0	0	0	0	0	0	0	0	0	0	0	0	0	0	0	0	0		0
TCGA-39-5036-01	0	0	0	0	0	0	0	0	0	0	0	0	0	0	0		0	0	0	0	L690F	0	0	0	0	0	0	0	0	0	0	0	0	0		0
TCGA-39-5037-01	0	0	0	0	G778D	0	0	0	0	0	0	0	0	0	0		0	0	0	0	0	0	0	0	0	0	0	0	0	0	0	0	0	0		0
TCGA-39-5039-01	A916P	0	0	0	0	0	0	0	0	0	0	0	0	0	0		0	0	0	0	0	0	0	0	0	0	0	0	0	0	0	0	0	0		0
TCGA-43-2578-01	0	0	0	0	0	0	0	0	0	0	0	0	0	0	0		R487L	0	0	0	0	0	0	0	0	0	0	0	0	0	0	0	0	0		0
TCGA-43-3394-01	0	0	0	0	0	0	0	0	0	0	0	0	0	0	0		0	0	0	G301*	0	0	0	0	0	0	0	0	0	0	0	0	0	0		0
TCGA-43-3920-01	0	0	0	0	0	0	0	0	0	0	0	0	0	0	0		0	0	0	0	0	0	0	0	0	0	0	S494T	0	0	0	0	0	0		0
TCGA-43-5668-01	0	0	0	0	X1718_splice	0	0	0	0	0	0	0	0	0	0		0	0	0	0	I259K	0	0	0	0	0	0	0	0	0	0	0	0	0		0
TCGA-43-6143-01	0	0	M1?	0	0	0	0	0	0	0	0	0	0	0	0		0	0	0	0	0	0	0	0	0	0	0	0	0	0	0	0	0	0		0
TCGA-43-6647-01	0	0	0	0	0	0	0	0	0	0	0	0	0	0	0		0	0	0	0	0	0	0	0	X180_splice	0	0	0	0	0	0	0	0	0		0
TCGA-43-6770-01	0	0	0	0	0	0	0	0	0	0	L183V	0	0	0	0		0	0	0	0	0	0	0	0	0	0	0	0	0	0	0	0	0	0		0
TCGA-43-6771-01	0	0	0	0	0	0	0	0	0	0	0	0	0	0	0		0	0	0	0	0	0	0	0	0	0	0	0	0	0	0	0	0	0		0
TCGA-46-3765-01	0	0	0	0	0	0	0	0	0	0	0	0	0	0	P729H		0	R797S	Q409H	0	0	0	0	0	0	0	0	0	0	0	0	0	G78*	0		0
TCGA-46-3766-01	0	0	0	0	0	0	0	0	0	0	0	0	0	0	0		0	0	0	0	0	0	0	0	0	0	0	0	0	0	0	0	0	0		0
TCGA-46-3767-01	0	0	0	0	0	0	0	0	0	0	0	0	0	0	0		0	0	0	0	0	0	0	0	0	0	0	0	0	0	0	0	0	0		0
TCGA-46-3768-01	0	0	0	0	0	0	0	0	0	0	E517V	0	0	0	0		0	0	0	0	0	0	F689V	0	0	0	0	0	0	0	0	0	0	0		0
TCGA-46-3769-01	0	0	0	0	K1160*	0	0	0	0	0	0	0	0	0	0		0	0	0	0	0	R528S	0	0	R20L	0	0	0	0	0	0	0	0	0		0
TCGA-46-6025-01	0	0	0	0	0	0	0	0	0	0	0	0	0	0	0		0	0	0	A61_P63dup	0	0	0	0	0	0	0	0	0	0	0	0	0	0		0
TCGA-46-6026-01	0	0	0	0	0	0	0	0	0	0	0	0	0	0	0		0	0	0	0	0	0	0	0	0	0	0	0	0	0	0	0	0	0		0
TCGA-51-4079-01	0	0	0	0	0	0	0	0	0	0	0	0	0	0	0		0	0	0	0	0	0	0	0	0	0	0	0	0	0	0	0	0	0		0
TCGA-51-4080-01	0	0	0	0	0	0	0	0	0	0	0	0	0	0	0		0	0	0	0	0	0	0	0	0	0	0	0	0	0	0	0	0	0		0
TCGA-51-4081-01	0	0	0	0	0	0	0	0	0	0	0	0	0	0	0		0	0	0	0	0	0	0	0	0	0	0	0	0	0	0	0	0	0		0
TCGA-56-1622-01	0	0	0	0	0	0	0	0	0	0	0	0	0	0	0		0	0	0	0	0	0	0	0	0	0	0	0	0	0	0	0	0	0		0
TCGA-56-5897-01	0	0	0	0	0	0	0	0	0	0	0	0	0	0	0		0	0	0	0	0	0	0	H765Y	0	0	0	0	0	0	0	0	0	0		0
TCGA-56-5898-01	0	0	0	0	0	0	0	0	0	0	0	0	0	0	0		0	0	0	0	0	0	0	0	0	0	0	0	0	0	0	0	0	0		0
TCGA-56-6545-01	0	0	0	0	0	0	0	0	0	0	0	0	0	0	0		0	0	0	0	0	0	0	0	0	0	0	0	0	0	0	0	0	0		0
TCGA-56-6546-01	0	0	0	0	0	0	0	S344R	0	0	0	0	0	0	0		0	0	0	0	0	0	0	P676L	0	0	0	0	0	0	0	0	0	0		0
TCGA-60-2698-01	0	0	0	0	0	0	0	S660R	0	0	0	0	0	0	0		0	0	0	0	0	E83D	X153_splice	0	0	0	0	0	0	0	0	0	0	0		0
TCGA-60-2707-01	0	0	0	0	0	0	0	0	0	0	0	0	0	0	0		0	0	0	0	0	0	0	0	0	0	0	0	0	0	0	0	0	0		0
TCGA-60-2708-01	0	0	0	0	0	0	0	0	0	0	0	0	0	0	0		0	0	0	0	0	0	0	0	0	0	0	0	0	0	0	0	0	0		0
TCGA-60-2709-01	0	D2987Y	0	0	0	0	0	0	0	0	0	0	0	0	0		0	0	0	0	0	0	0	0	0	0	0	0	0	0	0	0	0	0		0
TCGA-60-2710-01	0	0	0	0	0	0	0	0	0	0	0	0	0	0	0		0	0	0	0	0	0	0	0	0	0	0	0	0	0	0	0	0	0		0
TCGA-60-2711-01	0	0	0	0	0	0	0	0	0	0	0	0	0	0	0		0	0	0	0	0	0	0	0	0	0	0	0	0	0	0	0	0	0		0
TCGA-60-2712-01	0	0	0	0	0	0	0	0	0	0	0	0	0	0	0		0	0	0	0	0	0	0	0	0	0	0	0	0	0	0	0	0	0		0
TCGA-60-2713-01	0	0	0	0	0	0	0	0	0	0	0	0	0	0	0		0	0	0	0	0	0	0	0	0	0	0	0	0	0	0	0	0	0		Q2143L
TCGA-60-2715-01	0	0	0	0	0	0	0	0	0	0	0	0	0	0	0		0	0	0	0	0	0	0	0	0	0	0	0	0	0	0	0	0	0		0
TCGA-60-2719-01	0	0	0	0	0	0	0	0	0	0	0	0	E1214Q	0	0		0	0	0	0	0	0	0	0	0	0	0	0	0	0	0	0	0	0		0
TCGA-60-2720-01	G736*	0	0	0	0	0	0	0	0	0	0	0	0	0	0		0	0	0	0	0	0	0	0	0	0	0	0	0	0	0	0	0	0		0
TCGA-60-2721-01	0	0	0	0	0	0	0	0	0	0	0	0	0	0	0		0	0	0	0	0	0	0	0	0	0	0	0	0	0	0	0	0	0		0
TCGA-60-2722-01	0	0	0	0	0	0	0	0	0	0	0	0	S734F	0	0		0	0	0	0	0	0	0	0	0	0	0	0	0	0	0	0	0	0		0
TCGA-60-2723-01	0	0	0	0	0	0	0	0	0	0	0	0	0	0	0		0	0	0	0	0	0	0	0	0	0	0	0	0	0	0	0	0	0		0
TCGA-60-2724-01	0	0	0	0	0	0	0	0	0	0	0	0	0	0	0		0	0	0	0	0	0	0	0	0	0	0	0	0	0	0	0	0	0		0
TCGA-60-2725-01	0	0	0	0	0	0	0	0	0	0	0	0	0	0	0		0	0	0	0	0	0	0	0	0	0	0	0	0	0	0	0	0	0		0
TCGA-60-2726-01	0	0	0	0	0	0	0	0	0	0	0	0	0	0	0		0	0	0	0	0	0	0	0	0	0	0	0	0	0	0	0	0	0		0
TCGA-63-5128-01	0	0	0	0	0	0	0	0	0	0	0	N933S	0	0	0		0	0	0	0	0	0	0	0	0	0	0	0	0	0	0	0	0	0		0
TCGA-63-5131-01	0	0	0	Y404C	0	0	0	0	0	0	0	0	0	0	0		0	E867Q	0	0	0	0	0	0	0	0	0	0	0	0	0	0	0	0		0
TCGA-63-6202-01	0	0	0	0	0	0	0	0	0	0	0	0	0	0	0		0	0	0	0	0	0	0	0	0	0	0	0	0	0	0	0	0	0		0
TCGA-66-2727-01	0	0	0	0	0	0	0	0	0	0	0	0	0	0	0		0	0	0	0	0	0	0	0	0	0	0	E424*	0	0	0	0	0	0		R847L
TCGA-66-2734-01	0	0	0	0	0	E187*	0	0	0	0	0	0	0	0	0		R474L	0	0	0	0	0	0	0	0	0	0	0	0	0	0	0	0	0		R553S
TCGA-66-2742-01	0	0	0	0	0	0	0	0	0	0	0	0	0	0	0		0	0	0	0	0	0	0	0	0	0	0	0	0	0	0	0	0	0		0
TCGA-66-2744-01	0	G2897S	0	0	0	0	0	0	0	0	0	0	0	0	0		0	0	0	0	0	0	0	0	0	0	0	0	Q461L	0	0	0	0	0		0
TCGA-66-2754-01	G736*	0	0	0	0	0	0	0	0	0	0	0	0	0	0		0	0	0	0	0	0	0	0	0	0	0	0	0	0	0	0	0	0		0
TCGA-66-2755-01	0	0	0	0	0	0	0	0	0	0	0	0	0	0	0		0	0	0	0	0	0	0	0	0	0	0	0	0	0	0	0	0	0		0
TCGA-66-2756-01	0	0	0	0	E515V	0	0	0	0	0	0	0	0	0	0		0	0	0	0	0	0	0	0	0	0	0	0	0	0	0	0	0	0		0
TCGA-66-2757-01	0	0	0	0	0	0	0	0	0	0	0	0	0	0	0		0	0	0	0	0	0	A297T	0	0	0	0	0	0	0	0	0	0	0		0
TCGA-66-2758-01	0	0	0	0	0	0	0	0	0	0	0	0	0	0	0		0	S490Y	0	0	0	0	0	0	0	0	0	0	0	0	0	0	0	0		0
TCGA-66-2759-01	0	0	0	0	0	0	0	0	0	0	0	0	0	0	0		0	0	0	0	0	0	0	0	0	0	0	0	0	0	0	0	0	0		0
TCGA-66-2763-01	0	0	0	0	0	0	0	0	0	0	0	0	0	0	0		0	0	0	0	0	0	0	0	0	0	0	0	0	0	0	0	0	0		0
TCGA-66-2765-01	0	0	0	0	0	0	0	0	0	0	0	0	0	0	0		0	0	0	0	0	0	0	0	0	0	0	0	0	0	0	0	0	0		0
TCGA-66-2766-01	0	0	0	0	0	0	0	0	0	0	0	0	0	0	0		0	0	0	0	0	0	0	0	0	0	0	0	0	0	0	0	0	0		0
TCGA-66-2767-01	0	0	0	0	0	R2034H	0	0	0	0	0	0	0	0	0		0	0	0	0	0	0	0	0	0	0	0	0	0	0	0	0	0	0		0
TCGA-66-2768-01	0	I124V	0	0	0	Y2660C	0	0	0	0	0	0	0	0	0		0	0	0	0	0	0	0	0	0	0	0	0	0	0	0	0	0	0		0
TCGA-66-2770-01	0	0	0	0	0	0	0	0	0	0	0	I608K	0	0	0		0	0	0	0	0	0	0	0	0	0	0	0	0	0	0	0	0	0		0
TCGA-66-2771-01	0	0	0	0	0	0	0	0	0	0	0	0	0	0	0		0	0	0	0	0	0	0	0	0	0	0	0	0	0	0	0	0	0		0
TCGA-66-2773-01	0	0	0	0	0	0	0	0	0	0	0	0	0	0	0		0	0	0	0	0	0	0	0	0	0	0	0	0	0	0	0	0	0		0
TCGA-66-2777-01	0	0	0	0	0	0	0	0	0	0	0	0	0	0	0		0	0	0	0	0	0	0	0	0	0	0	0	0	0	0	0	0	0		0
TCGA-66-2778-01	0	0	0	0	0	0	0	0	0	0	0	0	0	0	0		0	0	0	0	0	0	0	0	0	0	0	0	0	0	0	0	0	0		0
TCGA-66-2780-01	0	0	0	0	0	0	0	0	0	0	0	0	0	0	0		0	0	0	0	0	0	0	0	0	0	0	0	0	0	0	0	0	0		0
TCGA-66-2781-01	0	0	0	0	0	0	0	0	0	0	0	0	0	0	0		0	0	0	0	0	0	0	0	0	0	0	0	0	0	0	0	0	0		0
TCGA-66-2782-01	0	0	0	0	0	0	0	0	0	0	0	0	0	0	0		0	0	0	0	0	0	0	0	0	0	0	0	0	0	0	0	0	0		0
TCGA-66-2783-01	0	0	0	0	0	0	0	0	0	0	0	0	0	0	0		0	0	0	0	0	0	0	0	0	0	0	0	0	0	0	0	0	0		0
TCGA-66-2785-01	Q1926H D1687H	0	0	0	0	0	0	0	0	0	0	0	0	0	0		0	0	0	0	0	0	0	0	0	0	0	0	0	0	0	0	0	0		0
TCGA-66-2786-01	0	0	0	0	0	0	0	0	0	0	0	0	0	0	0		0	0	0	0	0	0	0	0	0	0	0	0	0	0	0	0	0	0		0
TCGA-66-2787-01	0	0	0	0	0	W993C	0	0	0	0	0	0	0	0	0		0	0	0	0	0	0	0	0	0	0	0	0	0	0	0	0	0	0		0
TCGA-66-2788-01	0	0	0	0	0	0	0	0	0	0	0	0	0	S67I	0		0	0	0	0	0	0	0	0	0	0	0	0	0	0	0	0	0	0		0
TCGA-66-2789-01	0	0	0	0	0	0	0	0	0	0	0	0	0	0	0		0	0	0	0	0	0	0	0	0	0	0	0	0	0	0	0	0	0		0
TCGA-66-2791-01	0	0	0	0	0	0	0	0	0	0	0	0	0	0	0		0	0	0	0	0	0	0	0	0	0	0	0	0	0	0	0	0	0		0
TCGA-66-2792-01	0	0	0	0	0	0	0	0	0	0	0	0	0	0	0		0	0	0	0	0	0	0	0	0	0	0	0	0	0	0	0	0	0		0
TCGA-66-2793-01	0	K1323E	0	0	0	0	0	0	0	0	0	0	0	0	0		0	0	0	0	0	0	0	0	0	0	0	0	0	0	0	0	0	0		0
TCGA-66-2794-01	0	0	0	0	0	0	0	0	0	0	0	0	0	0	0		0	0	0	0	0	0	0	0	0	0	0	0	0	0	0	0	0	0		0
TCGA-66-2795-01	0	0	0	0	0	0	0	0	0	0	0	0	0	0	0		E519D	0	P179H	0	0	R431S	0	0	0	0	0	0	0	0	0	0	0	0		0
TCGA-66-2800-01	0	D406N	G289*	0	0	0	0	0	0	0	0	0	0	0	0		0	0	0	0	0	0	0	0	0	0	0	0	0	0	0	0	0	0		0
TCGA-70-6722-01	0	0	0	0	0	0	0	0	0	0	0	0	0	0	0		0	0	0	0	0	0	0	0	0	0	0	0	0	0	0	0	0	0		0
TCGA-70-6723-01	0	0	0	0	0	0	0	0	0	0	0	0	0	0	0		0	0	0	0	0	0	0	0	0	0	0	0	0	0	0	0	0	0		0
TCGA-85-6175-01	0	0	0	0	0	0	0	0	0	0	0	0	0	0	0		0	0	0	S16*	0	0	0	0	0	0	0	0	0	0	0	0	0	0		0
TCGA-85-6560-01	0	0	0	0	0	0	0	0	0	0	0	0	0	0	0		0	0	0	0	0	0	0	0	0	0	0	0	0	0	0	0	0	0		0
TCGA-85-6561-01	0	0	0	0	0	0	0	0	0	0	0	0	0	0	0		0	H1228N	0	0	V817I	0	0	0	0	0	0	0	0	0	0	0	0	P104Q		0
